# Supplementary material for: Comparative Study Between the Effects of High Doses of Rosuvastatin and Atorvastatin on Ventricular Remodeling in Patients with ST-Segment Elevation Myocardial Infarction
Source: Cardiovasc Drugs Ther. 2024 Sep 12;39(5):1113–23. doi: 10.1007/s10557-024-07621-w (PMC12602584; doi:10.1007/s10557-024-07621-w)
Supplement: Supplementary file 1 — Supplementary file1 (XLSX 10 KB) [file 10557_2024_7621_MOESM1_ESM.xlsx]

## Sheet: Sheet1
patient number				rosuvastatin group	atorvastatin group
1				77	32
2				34	64
3				5	13
4				46	1
5				24	12
6				20	78
7				9	40
8				63	65
9				45	11
10				36	53
11				83	60
12				17	57
13				25	87
14				61	14
15				47	67
16				6	48
17				79	73
18				74	88
19				55	28
20				51	50
21				8	35
22				66	80
23				37	71
24				7	3
25				86	62
26				16	31
27				33	23
28				69	44
29				56	82
30				75	29
31				42	49
32				41	76
33				81	18
34				72	54
35				39	10
36				43	85
37				26	19
38				59	27
39				89	21
40				70	30
41				15	2
42				4	38
43				68	84
44				58	22
45				52
46
47
48
49
50
51
52
53
54
55
56
57
58
59
60
61
62
63
64
65
66
67
68
69
70
71
72
73
74
75
76
77
78
79
80
81
82
83
84
85
86
87
88
89
